# Supplementary material for: Defining the optimal animal model for translational research using gene set enrichment analysis
Source: EMBO Mol Med. 2016 Jun 16;8(8):831–8. doi: 10.15252/emmm.201506025 (PMC4967938; doi:10.15252/emmm.201506025)
Supplement: Supplementary file 3 — Dataset EV1 [file EMMM-8-831-s003.zip]

Archive with 3 entries (2 files):
- Dataset_EV1/
- Dataset_EV1/70515_2_data_set_963523_k6ykyz.txt
- Dataset_EV1/Readme.rtf
