# Supplementary material for: Defining the optimal animal model for translational research using gene set enrichment analysis
Source: EMBO Mol Med. 2016 Jun 16;8(8):831–8. doi: 10.15252/emmm.201506025 (PMC4967938; doi:10.15252/emmm.201506025)
Supplement: Supplementary file 3 — Dataset EV1 [file EMMM-8-831-s003.zip › Dataset_EV1/70515_2_data_set_963523_k6ykyz.txt]

BIOCARTA_41BB_PATHWAY	> The 4-1BB-dependent immune response	ATF2	CHUK	IFNG	IKBKB	IL2	IL4	JUN	MAP3K1	MAP3K5	MAP4K5	MAPK14	MAPK8	NFKB1	NFKBIA	RELA	TNFRSF9	TRAF2
BIOCARTA_ASBCELL_PATHWAY	> Antigen Dependent B Cell Activation	CD28	CD4	CD40	CD40LG	CD80	FAS	FASLG	HLA-DRA	HLA-DRB1	IL10	IL2	IL4
BIOCARTA_BCR_PATHWAY	> BCR Signaling Pathway	BLNK	BTK	CALM1	CALM2	CALM3	CD79A	CD79B	CYCSP35	ELK1	FOS	GRB2	HRAS	JUN	LOC124827	LOC147908	LYN	MAP2K1	MAP3K1	MAPK14	MAPK3	MAPK8	NFATC1	NFATC2	NFATC3	NFATC4	PLCG1	PPP3CA	PPP3CB	PPP3CC	PRKCA	PRKCB	RAC1	RAF1	SHC1	SOS1	SYK	VAV1
BIOCARTA_BLYMPHOCYTE_PATHWAY	> B Lymphocyte Cell Surface Molecules	CD40	CD80	CR1	CR2	FCGR2B	HLA-DRA	HLA-DRB1	ICAM1	ITGAL	ITGB2	PTPRC
BIOCARTA_CALCINEURIN_PATHWAY	> Effects of calcineurin in Keratinocyte Differentiation	CALM1	CALM2	CALM3	CDKN1A	CYCSP35	GNAQ	LOC124827	LOC147908	MARCKS	NFATC1	NFATC2	NFATC3	NFATC4	PLCG1	PPP3CA	PPP3CB	PPP3CC	PRKCA	PRKCB	SP1	SP3
BIOCARTA_CCR3_PATHWAY	> CCR3 signaling in Eosinophils	CCL11	CCR3	CFL1	GNAQ	GNAS	GNB1	GNGT1	HRAS	LIMK1	MAP2K1	MAPK1	MAPK3	MYL2	NOX1	PIK3C2G	PLCB1	PPP1R12B	PRKCA	PRKCB	PTK2	RAF1	RHOA	ROCK2
BIOCARTA_CD40_PATHWAY	> CD40L Signaling Pathway	CD40	CD40LG	CHUK	DUSP1	IKBKAP	IKBKB	IKBKG	MAP3K1	MAP3K14	NFKB1	NFKBIA	RELA	TNFAIP3	TRAF3	TRAF6
BIOCARTA_CDMAC_PATHWAY	> Cadmium induces DNA synthesis and proliferation in macrophages	CUZD1	FOS	HRAS	JUN	MAP2K1	MAPK1	MAPK3	MYC	NFKB1	NFKBIA	PLCB1	PRKCA	PRKCB	RAF1	RELA	TNF
BIOCARTA_COMP_PATHWAY	> Complement Pathway	C1QA	C1QB	C1QC	C1R	C1S	C2	C3	C4A	C4B	C5	C6	C7	C8A	C9	CFB	CFD	MASP1	MASP2	MBL2
BIOCARTA_CTL_PATHWAY	> CTL mediated immune response against target cells	B2M	CD247	CD3D	CD3E	CD3G	FAS	FASLG	GZMB	HLA-A	ICAM1	ITGAL	ITGB2	PRF1	TRA@	TRB@
BIOCARTA_CXCR4_PATHWAY	> CXCR4 Signaling Pathway	BCAR1	CRK	CXCL12	CXCR4	GNAI1	GNAQ	GNB1	GNGT1	HRAS	MAP2K1	MAPK1	MAPK3	NFKB1	PIK3C2G	PIK3CA	PIK3R1	PLCG1	PRKCA	PRKCB	PTK2	PTK2B	PXN	RAF1	RELA
BIOCARTA_CYTOKINE_PATHWAY	> Cytokine Network	IFNA1	IFNB1	IFNG	IL10	IL12A	IL12B	IL13	IL14	IL15	IL16	IL17A	IL18	IL1A	IL2	IL3	IL4	IL5	IL6	IL8	IL9	LTA	TNF
BIOCARTA_DC_PATHWAY	> Dendritic cells in regulating TH1 and TH2 Development	ANPEP	CD2	CD33	CD40	CD5	CD7	CSF2	IFNA1	IFNB1	IFNG	IL10	IL12A	IL12B	IL13	IL3	IL4	IL5	ITGAX	TLR2	TLR4	TLR7	TLR9
BIOCARTA_EIF2_PATHWAY	> Regulation of eIF2	EIF2AK1	EIF2AK2	EIF2AK3	EIF2AK4	EIF2B5	EIF2S1	EIF2S2	EIF2S3	EIF5	GSK3B	PPP1CA
BIOCARTA_EPONFKB_PATHWAY	> Erythropoietin mediated neuroprotection through NF-kB	ARNT	CDKN1A	EPO	EPOR	GRIN1	HIF1A	JAK2	NFKB1	NFKBIA	RELA	SOD2
BIOCARTA_ERYTH_PATHWAY	> Erythrocyte Differentiation Pathway	CCL3	CSF2	CSF3	EPO	FLT3	IGF1	IL11	IL1A	IL3	IL6	IL9	KITLG	TGFB1	TGFB2	TGFB3
BIOCARTA_FAS_PATHWAY	> FAS signaling pathway ( CD95 )	ARHGDIB	CASP10	CASP3	CASP6	CASP7	CASP8	CFLAR	DAXX	DFFA	DFFB	FADD	FAF1	FAS	FASLG	JUN	LMNA	LMNB1	LMNB2	MAP2K4	MAP3K1	MAP3K7	MAPK8	PAK1	PAK2	PARP1	PRKDC	PTPN13	RB1	RIPK2	SPTAN1
BIOCARTA_FCER1_PATHWAY	> Fc Epsilon Receptor I Signaling in Mast Cells	BTK	CALM1	CALM2	CALM3	CYCSP35	ELK1	FCER1A	FCER1G	FOS	GRB2	HRAS	JUN	LOC124827	LOC147908	LYN	MAP2K1	MAP2K4	MAP2K7	MAP3K1	MAPK1	MAPK3	MAPK8	NFATC1	NFATC2	NFATC3	NFATC4	PAK2	PIK3CA	PIK3CG	PIK3R1	PLA2G4A	PLCG1	PPP3CA	PPP3CB	PPP3CC	PRKCB	RAF1	SHC1	SOS1	SYK	VAV1
BIOCARTA_FMLP_PATHWAY	> fMLP induced chemokine gene expression in HMC-1 cells	CALM1	CALM2	CALM3	CAMK1	CAMK1G	CYCSP35	ELK1	FPR1	GNA15	GNB1	GNGT1	HRAS	LOC124827	LOC147908	MAP2K1	MAP2K2	MAP2K3	MAP2K6	MAP3K1	MAPK1	MAPK14	MAPK3	NCF1C	NCF2	NFATC1	NFATC2	NFATC3	NFATC4	NFKB1	NFKBIA	PAK1	PIK3C2G	PLCB1	PPP3CA	PPP3CB	PPP3CC	RAC1	RAF1	RELA
BIOCARTA_GATA3_PATHWAY	> GATA3 participate in activating the Th2 cytokine genes expression	GATA3	IL13	IL4	IL5	JUNB	MAF	MAP2K3	MAPK14	NFATC1	NFATC2	PRKACB	PRKACG	PRKAR1A	PRKAR1B	PRKAR2A	PRKAR2B
BIOCARTA_GH_PATHWAY	> Growth Hormone Signaling Pathway	GH1	GHR	GRB2	HNF1A	HRAS	INS	INSR	IRS1	JAK2	MAP2K1	MAPK1	MAPK3	PIK3CA	PIK3CG	PIK3R1	PLCG1	PRKCA	PRKCB	PTPN6	RAF1	RPS6KA1	SHC1	SLC2A4	SOCS1	SOS1	SRF	STAT5A	STAT5B
BIOCARTA_GRANULOCYTES_PATHWAY	> Adhesion and Diapedesis of Granulocytes	C5	CSF3	ICAM1	IFNG	IL1A	IL8	ITGAL	ITGAM	ITGB2	PECAM1	SELL	SELP	SELPLG	TNF
BIOCARTA_HCMV_PATHWAY	> Human Cytomegalovirus and Map Kinase Pathways	AKT1	CREB1	MAP2K1	MAP2K2	MAP2K3	MAP2K6	MAP3K1	MAPK1	MAPK14	MAPK3	NFKB1	PIK3CA	PIK3CG	PIK3R1	RB1	RELA	SP1
BIOCARTA_HIF_PATHWAY	> Hypoxia-Inducible Factor in the Cardiovascular System	ARNT	ASPH	COPS5	CREB1	EDN1	EP300	EPO	HIF1A	HSP90AA1	JUN	LDHA	NOS3	P4HB	VEGFA	VHL
BIOCARTA_HIVNEF_PATHWAY	> HIV-I Nef: negative effector of Fas and TNF	ACTG1	APAF1	ARHGDIB	BAG4	BCL2	BID	BIRC2	BIRC3	CASP2	CASP3	CASP6	CASP7	CASP8	CASP9	CDK11A	CDK11B	CFLAR	CHUK	CRADD	CYCS	DAXX	DFFA	DFFB	FADD	FAS	FASLG	GSN	LMNA	LMNB1	LMNB2	MAP2K7	MAP3K1	MAP3K14	MAP3K5	MAPK8	MDM2	NFKB1	NFKBIA	NUMA1	PAK2	PARP1	PRKCD	PRKDC	PSEN1	PSEN2	PTK2	RASA1	RB1
BIOCARTA_IL10_PATHWAY	> IL-10 Anti-inflammatory Signaling Pathway	BLVRA	BLVRB	HMOX1	IL10	IL10RA	IL10RB	IL1A	IL6	JAK1	STAT1	STAT2	STAT3	STAT4	STAT5A	STAT5B	STAT6	TNF
BIOCARTA_IL12_PATHWAY	> IL12 and Stat4 Dependent Signaling Pathway in Th1 Development	CCR5	CD247	CD3D	CD3E	CD3G	CXCR3	ETV5	IFNG	IL12A	IL12B	IL12RB1	IL12RB2	IL18	IL18R1	JAK2	JUN	MAP2K6	MAPK14	MAPK8	STAT4	TRA@	TRB@	TYK2
BIOCARTA_IL17_PATHWAY	> IL 17 Signaling Pathway	CD2	CD247	CD34	CD3D	CD3E	CD3G	CD4	CD58	CD8A	CSF3	IL17A	IL3	IL6	IL8	KITLG	TRA@	TRB@
BIOCARTA_IL1R_PATHWAY	> Signal transduction through IL1R	CHUK	ECSIT	IFNA1	IFNB1	IKBKB	IL1A	IL1B	IL1R1	IL1RAP	IL1RN	IL6	IRAK1	IRAK2	IRAK3	JUN	MAP2K3	MAP2K6	MAP3K1	MAP3K14	MAP3K7	MAPK14	MAPK8	MYD88	NFKB1	NFKBIA	RELA	TAB1	TGFB1	TGFB2	TGFB3	TNF	TOLLIP	TRAF6
BIOCARTA_IL22BP_PATHWAY	> IL22 Soluble Receptor Signaling Pathway	IL10RA	IL22	IL22RA1	IL22RA2	JAK1	JAK2	JAK3	SOCS3	STAT1	STAT2	STAT3	STAT4	STAT5A	STAT5B	STAT6	TYK2
BIOCARTA_IL2_PATHWAY	> IL 2 signaling pathway	CSNK2A1	ELK1	FOS	GRB2	HRAS	IL2	IL2RA	IL2RB	IL2RG	JAK1	JAK3	JUN	LCK	MAP2K1	MAPK3	MAPK8	RAF1	SHC1	SOS1	STAT5A	STAT5B	SYK
BIOCARTA_IL2RB_PATHWAY	> IL-2 Receptor Beta Chain in T cell Activation	AKT1	BAD	BCL2	BCL2L1	CBL	CFLAR	CRKL	E2F1	FAS	FASLG	FOS	GRB2	HRAS	IKZF3	IL2RA	IL2RB	IL2RG	IRS1	JAK1	JAK3	MAPK1	MAPK3	MYC	NMI	PIK3CA	PIK3CG	PIK3R1	PPIA	PTPN6	RAF1	RPS6KB1	SHC1	SOCS1	SOCS3	SOS1	STAT5A	STAT5B	SYK
BIOCARTA_IL4_PATHWAY	> IL 4 signaling pathway	AKT1	GRB2	IL2RG	IL4	IL4R	IRS1	JAK1	JAK3	RPS6KB1	SHC1	STAT6
BIOCARTA_IL5_PATHWAY	> IL 5 Signaling Pathway	CCL11	CCR3	CD4	HLA-DRA	HLA-DRB1	IL1B	IL4	IL5	IL5RA	IL6
BIOCARTA_IL6_PATHWAY	> IL 6 signaling pathway	CEBPB	CSNK2A1	ELK1	FOS	GRB2	HRAS	IL6	IL6R	IL6ST	JAK1	JAK2	JAK3	JUN	MAP2K1	MAPK3	PTPN11	RAF1	SHC1	SOS1	SRF	STAT3	TYK2
BIOCARTA_IL7_PATHWAY	> IL-7 Signal Transduction	BCL2	CREBBP	EP300	FYN	IL2RG	IL7	IL7R	JAK1	JAK3	LCK	NMI	PIK3CA	PIK3CG	PIK3R1	PTK2B	STAT5A	STAT5B
BIOCARTA_INFLAM_PATHWAY	> Cytokines and Inflammatory Response	CD4	CSF1	CSF2	CSF3	HLA-DRA	HLA-DRB1	IFNA1	IFNB1	IFNG	IL10	IL11	IL12A	IL12B	IL13	IL15	IL1A	IL2	IL3	IL4	IL5	IL6	IL7	IL8	LTA	PDGFA	TGFB1	TGFB2	TGFB3	TNF
BIOCARTA_LAIR_PATHWAY	> Cells and Molecules involved in local acute inflammatory response	C3	C5	C6	C7	ICAM1	IL1A	IL6	IL8	ITGA4	ITGAL	ITGB1	ITGB2	KNG1	SELP	SELPLG	TNF	VCAM1
BIOCARTA_LECTIN_PATHWAY	> Lectin Induced Complement Pathway	C2	C3	C4A	C4B	C5	C6	C7	C8A	C9	MASP1	MASP2	MBL2
BIOCARTA_LONGEVITY_PATHWAY	> The IGF-1 Receptor and Longevity	AKT1	CAT	FOXO3	GH1	GHR	HRAS	IGF1	IGF1R	PIK3CA	PIK3CG	PIK3R1	SHC1	SOD1	SOD2	SOD3
BIOCARTA_LYM_PATHWAY	> Adhesion and Diapedesis of Lymphocytes	CD34	ICAM1	IL1A	IL8	ITGA4	ITGAL	ITGB1	ITGB2	PECAM1	SELL	VCAM1
BIOCARTA_MONOCYTE_PATHWAY	> Monocyte and its Surface Molecules	CD44	ICAM1	ITGA4	ITGAL	ITGAM	ITGB1	ITGB2	PECAM1	SELE	SELL	SELP
BIOCARTA_NEUROTRANSMITTERS_PATHWAY	> Biosynthesis of neurotransmitters	DBH	GAD1	HDC	PNMT	TH	TPH1
BIOCARTA_NGF_PATHWAY	> Nerve growth factor pathway (NGF)	CSNK2A1	ELK1	FOS	GRB2	HRAS	JUN	MAP2K1	MAPK3	MAPK8	NGF	NGFR	PIK3CA	PIK3CG	PIK3R1	PLCG1	RAF1	SHC1	SOS1
BIOCARTA_NKCELLS_PATHWAY	> Ras-Independent pathway in NK cell-mediated cytotoxicity	B2M	HLA-A	IL18	ITGB1	KLRC1	KLRC2	KLRC3	KLRC4	KLRD1	LAT	MAP2K1	MAPK3	PAK1	PIK3CA	PIK3R1	PTK2B	PTPN6	RAC1	SYK	VAV1
BIOCARTA_NKT_PATHWAY	> Selective expression of chemokine receptors during T-cell polarization	CCL3	CCL4	CCR1	CCR2	CCR3	CCR4	CCR5	CCR7	CD28	CD4	CD40LG	CSF2	CXCR3	CXCR4	IFNG	IFNGR1	IFNGR2	IL12A	IL12B	IL12RB1	IL12RB2	IL18R1	IL2	IL4	IL4R	IL5	TGFB1	TGFB2	TGFB3
BIOCARTA_NO2IL12_PATHWAY	> NO2-dependent IL 12 Pathway in NK cells	CCR5	CD2	CD247	CD3D	CD3E	CD3G	CD4	CXCR3	IFNG	IL12A	IL12B	IL12RB1	IL12RB2	JAK2	NOS2	STAT4	TYK2
BIOCARTA_NTHI_PATHWAY	> NFkB activation by Nontypeable Hemophilus influenzae	CHUK	CREBBP	DUSP1	EP300	IKBKB	IL1B	IL8	MAP2K3	MAP2K6	MAP3K14	MAP3K7	MAPK11	MAPK14	MYD88	NFKB1	NFKBIA	NR3C1	RELA	SMAD3	SMAD4	TGFBR1	TGFBR2	TLR2	TNF
BIOCARTA_P27_PATHWAY	> Regulation of p27 Phosphorylation during Cell Cycle Progression	CCNE1	CDK2	CDKN1B	CKS1B	CUL1	E2F1	NEDD8	RB1	RBX1	SKP1	SKP2	TFDP1	UBE2M
BIOCARTA_PAR1_PATHWAY	> Thrombin signaling and protease-activated receptors	ADCY1	ARHGEF1	ARHGEF10	ARHGEF11	ARHGEF12	ARHGEF15	ARHGEF16	ARHGEF17	ARHGEF18	ARHGEF19	ARHGEF2	ARHGEF3	ARHGEF4	ARHGEF5	ARHGEF6	ARHGEF7	ARHGEF9	F2	F2R	F2RL3	GNA12	GNA13	GNAI1	GNAQ	GNB1	GNGT1	MAP3K7	PIK3CA	PIK3CG	PIK3R1	PLCB1	PPP1R12B	PRKCA	PRKCB	PTK2B	RHOA	ROCK1
BIOCARTA_PROTEASOME_PATHWAY	> Proteasome Complex	PSMA1	PSMA2	PSMA3	PSMA4	PSMA5	PSMA6	PSMA7	PSMB1	PSMB2	PSMB3	PSMB4	PSMB5	PSMB6	PSMB7	PSMC2	PSMC3	PSMC4	PSMC6	PSMD11	PSMD12	PSMD14	PSMD6	PSMD8	RPN1	RPN2	UBA1	UBE2A	UBE3A
BIOCARTA_RNA_PATHWAY	> Double Stranded RNA Induced Gene Expression	CHUK	DNAJC3	EIF2AK2	EIF2S1	EIF2S2	MAP3K14	NFKB1	NFKBIA	RELA	TP53
BIOCARTA_SET_PATHWAY	> Granzyme A mediated Apoptosis Pathway	ANP32A	APEX1	CREBBP	DFFA	DFFB	GZMA	GZMB	HMGB2	NME1	PRF1	SET
BIOCARTA_TALL1_PATHWAY	> TACI and BCMA stimulation of B cell immune responses.	CHUK	MAP3K14	MAPK14	MAPK8	NFKB1	RELA	TNFRSF13B	TNFRSF13C	TNFRSF17	TNFSF13	TNFSF13B	TRAF2	TRAF3	TRAF5	TRAF6
BIOCARTA_TCAPOPTOSIS_PATHWAY	> HIV Induced T Cell Apoptosis	CCR5	CD247	CD28	CD3D	CD3E	CD3G	CD4	FAS	FASLG	TRA@	TRB@
BIOCARTA_TCR_PATHWAY	> T Cell Receptor Signaling Pathway	CALM1	CALM2	CALM3	CD247	CD3D	CD3E	CD3G	CYCSP35	ELK1	FOS	FYN	GRB2	HRAS	JUN	LAT	LCK	LOC124827	LOC147908	MAP2K1	MAP2K4	MAP3K1	MAPK3	MAPK8	NFATC1	NFATC2	NFATC3	NFATC4	NFKB1	NFKBIA	PIK3CA	PIK3CG	PIK3R1	PLCG1	PPP3CA	PPP3CB	PPP3CC	PRKCA	PRKCB	PTPN7	RAC1	RAF1	RASA1	RELA	SHC1	SOS1	TRA@	TRB@	VAV1
BIOCARTA_TCYTOTOXIC_PATHWAY	> T Cytotoxic Cell Surface Molecules	CD2	CD247	CD28	CD3D	CD3E	CD3G	CD8A	ICAM1	ITGAL	ITGB2	PTPRC	THY1	TRA@	TRB@
BIOCARTA_TH1TH2_PATHWAY	> Th1/Th2 Differentiation	CD28	CD40	CD40LG	CD86	HLA-DRA	HLA-DRB1	IFNG	IFNGR1	IFNGR2	IL12A	IL12B	IL12RB1	IL12RB2	IL18	IL18R1	IL2	IL2RA	IL4	IL4R
BIOCARTA_THELPER_PATHWAY	> T Helper Cell Surface Molecules	CD2	CD247	CD28	CD3D	CD3E	CD3G	CD4	ICAM1	ITGAL	ITGB2	PTPRC	THY1	TRA@	TRB@
BIOCARTA_TOB1_PATHWAY	> Role of Tob in T-cell activation	CD247	CD28	CD3D	CD3E	CD3G	IFNG	IL2	IL2RA	IL4	SMAD3	SMAD4	TGFB1	TGFB2	TGFB3	TGFBR1	TGFBR2	TGFBR3	TOB1	TOB2	TRA@	TRB@
BIOCARTA_TOLL_PATHWAY	> Toll-Like Receptor Pathway	CD14	CHUK	ECSIT	EIF2AK2	ELK1	FOS	IKBKB	IKBKG	IRAK1	JUN	LY96	MAP2K3	MAP2K4	MAP2K6	MAP3K1	MAP3K14	MAP3K7	MAPK14	MAPK8	MYD88	NFKB1	NFKBIA	PGLYRP1	PPARA	RELA	TAB1	TAB2	TIRAP	TLR10	TLR2	TLR3	TLR4	TLR6	TLR7	TLR9	TOLLIP	TRAF6
KEGG_ANTIGEN_PROCESSING_AND_PRESENTATION	> Antigen processing and presentation	B2M	CALR	CANX	CD4	CD74	CD8A	CD8B	CIITA	CREB1	CTSB	CTSL1	CTSS	HLA-A	HLA-B	HLA-C	HLA-DMA	HLA-DMB	HLA-DOA	HLA-DOB	HLA-DPA1	HLA-DPB1	HLA-DQA1	HLA-DQA2	HLA-DQB1	HLA-DRA	HLA-DRB1	HLA-DRB3	HLA-DRB4	HLA-DRB5	HLA-E	HLA-F	HLA-G	HSP90AA1	HSP90AB1	HSPA1A	HSPA1B	HSPA1L	HSPA2	HSPA4	HSPA5	HSPA6	HSPA8	IFI30	IFNA1	IFNA10	IFNA13	IFNA14	IFNA16
KEGG_B_CELL_RECEPTOR_SIGNALING_PATHWAY	> B cell receptor signaling pathway	AKT1	AKT2	AKT3	BCL10	BLNK	BTK	CARD11	CD19	CD22	CD72	CD79A	CD79B	CD81	CHP	CHP2	CHUK	CR2	DAPP1	FCGR2B	FOS	GRB2	GSK3B	HRAS	IFITM1	IKBKB	IKBKG	INPP5D	JUN	KRAS	LILRB3	LYN	MALT1	MAP2K1	MAP2K2	MAPK1	MAPK3	NFAT5	NFATC1	NFATC2	NFATC3	NFATC4	NFKB1	NFKBIA	NFKBIB	NFKBIE	NRAS	PIK3AP1	PIK3CA
KEGG_CHEMOKINE_SIGNALING_PATHWAY	> Chemokine signaling pathway	ADCY1	ADCY2	ADCY3	ADCY4	ADCY5	ADCY6	ADCY7	ADCY8	ADCY9	ADRBK1	ADRBK2	AKT1	AKT2	AKT3	ARRB1	ARRB2	BCAR1	BRAF	CCL1	CCL11	CCL13	CCL14	CCL15	CCL16	CCL17	CCL18	CCL19	CCL2	CCL20	CCL21	CCL22	CCL23	CCL24	CCL25	CCL26	CCL27	CCL28	CCL3	CCL3L1	CCL3L3	CCL4	CCL4L1	CCL4L2	CCL5	CCL7	CCL8	CCR1	CCR10
KEGG_COMPLEMENT_AND_COAGULATION_CASCADES	> Complement and coagulation cascades	A2M	BDKRB1	BDKRB2	C1QA	C1QB	C1QC	C1R	C1S	C2	C3	C3AR1	C4A	C4B	C4BPA	C4BPB	C5	C5AR1	C6	C7	C8A	C8B	C8G	C9	CD46	CD55	CD59	CFB	CFD	CFH	CFI	CPB2	CR1	CR2	F10	F11	F12	F13A1	F13B	F2	F2R	F3	F5	F7	F8	F9	FGA	FGB	FGG
KEGG_CYTOSOLIC_DNA_SENSING_PATHWAY	> Cytosolic DNA-sensing pathway	ADAR	AIM2	CASP1	CCL4	CCL4L1	CCL4L2	CCL5	CHUK	CXCL10	DDX58	IFNA1	IFNA10	IFNA13	IFNA14	IFNA16	IFNA17	IFNA2	IFNA21	IFNA4	IFNA5	IFNA6	IFNA7	IFNA8	IFNB1	IKBKB	IKBKE	IKBKG	IL18	IL1B	IL33	IL6	IRF3	IRF7	MAVS	NFKB1	NFKBIA	NFKBIB	POLR1C	POLR1D	POLR3A	POLR3B	POLR3C	POLR3D	POLR3F	POLR3G	POLR3GL	POLR3H	POLR3K
KEGG_FC_EPSILON_RI_SIGNALING_PATHWAY	> Fc epsilon RI signaling pathway	AKT1	AKT2	AKT3	BTK	CSF2	FCER1A	FCER1G	FYN	GAB2	GRB2	HRAS	IL13	IL3	IL4	IL5	INPP5D	JMJD7-PLA2G4B	KRAS	LAT	LCP2	LYN	MAP2K1	MAP2K2	MAP2K3	MAP2K4	MAP2K6	MAP2K7	MAPK1	MAPK10	MAPK11	MAPK12	MAPK13	MAPK14	MAPK3	MAPK8	MAPK9	MS4A2	NRAS	PDK1	PIK3CA	PIK3CB	PIK3CD	PIK3CG	PIK3R1	PIK3R2	PIK3R3	PIK3R5	PLA2G10
KEGG_FC_GAMMA_R_MEDIATED_PHAGOCYTOSIS	> Fc gamma R-mediated phagocytosis	AKT1	AKT2	AKT3	AMPH	ARF6	ARPC1A	ARPC1B	ARPC2	ARPC3	ARPC4	ARPC5	ARPC5L	ASAP1	ASAP2	ASAP3	CDC42	CFL1	CFL2	CRK	CRKL	DNM1	DNM1L	DNM2	DNM3	DOCK2	FCGR1A	FCGR2A	FCGR2B	FCGR2C	FCGR3A	GAB2	GSN	HCK	INPP5D	LAT	LIMK1	LIMK2	LOC653888	LYN	MAP2K1	MAPK1	MAPK3	MARCKS	MARCKSL1	MYO10	NCF1	PAK1	PIK3CA
KEGG_HEMATOPOIETIC_CELL_LINEAGE	> Hematopoietic cell lineage	ANPEP	CD14	CD19	CD1A	CD1B	CD1C	CD1D	CD1E	CD2	CD22	CD33	CD34	CD36	CD37	CD38	CD3D	CD3E	CD3G	CD4	CD44	CD5	CD55	CD59	CD7	CD8A	CD8B	CD9	CR1	CR2	CSF1	CSF1R	CSF2	CSF2RA	CSF3	CSF3R	DNTT	EPO	EPOR	FCER2	FCGR1A	FLT3	FLT3LG	GP1BA	GP1BB	GP5	GP9	GYPA	HLA-DRA
KEGG_INTESTINAL_IMMUNE_NETWORK_FOR_IGA_PRODUCTION	> Intestinal immune network for IgA production	AICDA	CCL25	CCL27	CCL28	CCR10	CCR9	CD28	CD40	CD40LG	CD80	CD86	CXCL12	CXCR4	HLA-DMA	HLA-DMB	HLA-DOA	HLA-DOB	HLA-DPA1	HLA-DPB1	HLA-DQA1	HLA-DQA2	HLA-DQB1	HLA-DRA	HLA-DRB1	HLA-DRB3	HLA-DRB4	HLA-DRB5	ICOS	ICOSLG	IL10	IL15	IL15RA	IL2	IL4	IL5	IL6	ITGA4	ITGB7	LTBR	MADCAM1	MAP3K14	PIGR	TGFB1	TNFRSF13B	TNFRSF13C	TNFRSF17	TNFSF13	TNFSF13B
KEGG_LEUKOCYTE_TRANSENDOTHELIAL_MIGRATION	> Leukocyte transendothelial migration	ACTB	ACTG1	ACTN1	ACTN2	ACTN3	ACTN4	ARHGAP35	ARHGAP5	BCAR1	CD99	CDC42	CDH5	CLDN1	CLDN10	CLDN11	CLDN14	CLDN15	CLDN16	CLDN17	CLDN18	CLDN19	CLDN2	CLDN20	CLDN22	CLDN23	CLDN3	CLDN4	CLDN5	CLDN6	CLDN7	CLDN8	CLDN9	CTNNA1	CTNNA2	CTNNA3	CTNNB1	CTNND1	CXCL12	CXCR4	CYBA	CYBB	ESAM	EZR	F11R	GNAI1	GNAI2	GNAI3	ICAM1
KEGG_NATURAL_KILLER_CELL_MEDIATED_CYTOTOXICITY	> Natural killer cell mediated cytotoxicity	ARAF	BID	BRAF	CASP3	CD244	CD247	CD48	CHP	CHP2	CSF2	FAS	FASLG	FCER1G	FCGR3A	FCGR3B	FYN	GRB2	GZMB	HCST	HLA-A	HLA-B	HLA-C	HLA-E	HLA-G	HRAS	ICAM1	ICAM2	IFNA1	IFNA10	IFNA13	IFNA14	IFNA16	IFNA17	IFNA2	IFNA21	IFNA4	IFNA5	IFNA6	IFNA7	IFNA8	IFNAR1	IFNAR2	IFNB1	IFNG	IFNGR1	IFNGR2	ITGAL	ITGB2
KEGG_NOD_LIKE_RECEPTOR_SIGNALING_PATHWAY	> NOD-like receptor signaling pathway	BIRC2	BIRC3	CARD18	CARD6	CARD8	CARD9	CASP1	CASP5	CASP8	CCL11	CCL13	CCL2	CCL5	CCL7	CCL8	CHUK	CXCL1	CXCL2	ERBB2IP	HSP90AA1	HSP90AB1	HSP90B1	IKBKB	IKBKG	IL18	IL1B	IL6	IL8	MAP3K7	MAPK1	MAPK10	MAPK11	MAPK12	MAPK13	MAPK14	MAPK3	MAPK8	MAPK9	MEFV	NAIP	NFKB1	NFKBIA	NFKBIB	NLRC4	NLRP1	NLRP3	NOD1	NOD2
KEGG_RIG_I_LIKE_RECEPTOR_SIGNALING_PATHWAY	> RIG-I-like receptor signaling pathway	ATG12	ATG5	AZI2	CASP10	CASP8	CHUK	CXCL10	CYLD	DAK	DDX3X	DDX3Y	DDX58	DHX58	FADD	IFIH1	IFNA1	IFNA10	IFNA13	IFNA14	IFNA16	IFNA17	IFNA2	IFNA21	IFNA4	IFNA5	IFNA6	IFNA7	IFNA8	IFNB1	IFNE	IFNK	IFNW1	IKBKB	IKBKE	IKBKG	IL12A	IL12B	IL8	IRF3	IRF7	ISG15	MAP3K1	MAP3K7	MAPK10	MAPK11	MAPK12	MAPK13	MAPK14
KEGG_T_CELL_RECEPTOR_SIGNALING_PATHWAY	> T cell receptor signaling pathway	AKT1	AKT2	AKT3	BCL10	CARD11	CBL	CBLB	CBLC	CD247	CD28	CD3D	CD3E	CD3G	CD4	CD40LG	CD8A	CD8B	CDC42	CDK4	CHP	CHP2	CHUK	CSF2	CTLA4	DLG1	FOS	FYN	GRAP2	GRB2	GSK3B	HRAS	ICOS	IFNG	IKBKB	IKBKG	IL10	IL2	IL4	IL5	ITK	JUN	KRAS	LAT	LCK	LCP2	MALT1	MAP2K1	MAP2K2
KEGG_TOLL_LIKE_RECEPTOR_SIGNALING_PATHWAY	> Toll-like receptor signaling pathway	AKT1	AKT2	AKT3	CASP8	CCL3	CCL4	CCL5	CD14	CD40	CD80	CD86	CHUK	CTSK	CXCL10	CXCL11	CXCL9	FADD	FOS	IFNA1	IFNA10	IFNA13	IFNA14	IFNA16	IFNA17	IFNA2	IFNA21	IFNA4	IFNA5	IFNA6	IFNA7	IFNA8	IFNAR1	IFNAR2	IFNB1	IKBKB	IKBKE	IKBKG	IL12A	IL12B	IL1B	IL6	IL8	IRAK1	IRAK4	IRF3	IRF5	IRF7	JUN
REACTOME_ADAPTIVE_IMMUNE_SYSTEM	> Genes involved in Adaptive Immune System	ACTR1A	ACTR1B	AKT1	AKT1S1	AKT2	AKT3	AMICA1	ANAPC1	ANAPC10	ANAPC11	ANAPC13	ANAPC2	ANAPC4	ANAPC5	ANAPC7	AP1B1	AP1G1	AP1M1	AP1M2	AP1S1	AP1S2	AP2A1	AP2A2	AP2B1	AP2M1	AP2S1	ARF1	ARIH2	ASB1	ASB11	ASB12	ASB13	ASB15	ASB16	ASB17	ASB2	ASB3	ASB4	ASB5	ASB6	ASB7	ASB8	ASB9	ATG7	B2M	BAD	BCL10	BLK
REACTOME_ADVANCED_GLYCOSYLATION_ENDPRODUCT_RECEPTOR_SIGNALING	> Genes involved in Advanced glycosylation endproduct receptor signaling	AGER	APP	CAPZA1	CAPZA2	DDOST	HMGB1	LGALS3	MAPK1	MAPK3	PRKCSH	S100A12	S100B	SAA1
REACTOME_CLASS_I_MHC_MEDIATED_ANTIGEN_PROCESSING_PRESENTATION	> Genes involved in Class I MHC mediated antigen processing & presentation	ANAPC1	ANAPC10	ANAPC11	ANAPC13	ANAPC2	ANAPC4	ANAPC5	ANAPC7	ARIH2	ASB1	ASB11	ASB12	ASB13	ASB15	ASB16	ASB17	ASB2	ASB3	ASB4	ASB5	ASB6	ASB7	ASB8	ASB9	ATG7	B2M	BLMH	BTRC	CALR	CANX	CBLB	CD207	CD36	CDC16	CDC20	CDC23	CDC26	CDC26P1	CDC27	CDC34	CTSS	CUL1	CUL2	CUL3	CUL5	CUL7	CYBA	CYBB
REACTOME_COMPLEMENT_CASCADE	> Genes involved in Complement cascade	C1QA	C1QB	C1QC	C1S	C2	C3	C4A	C4BPA	C4BPB	C5	C6	C7	C8A	C8B	C8G	C9	CD46	CD55	CFB	CFD	CFH	CFHR3	CFI	CR1	CRP	LOC651536	LOC653879	LOC731066	MASP1	MASP2	MBL2	PROS1
REACTOME_COSTIMULATION_BY_THE_CD28_FAMILY	> Genes involved in Costimulation by the CD28 family	AKT1	AKT2	AKT3	BTLA	CD247	CD274	CD28	CD3D	CD3E	CD3G	CD4	CD80	CD86	CDC42	CSK	CTLA4	FYN	GRAP2	GRB2	HLA-DPA1	HLA-DPB1	HLA-DQA1	HLA-DQA2	HLA-DRB1	HLA-DRB3	HLA-DRB5	ICOS	ICOSLG	LCK	LOC729120	LYN	MAP3K14	MAP3K8	MAPKAP1	MLST8	MTOR	PAK1	PAK2	PDCD1	PDCD1LG2	PDPK1	PIK3CA	PIK3R1	PIK3R2	PIK3R3	PPP2CA	PPP2CB	PPP2R1A
REACTOME_CYTOKINE_SIGNALING_IN_IMMUNE_SYSTEM	> Genes involved in Cytokine Signaling in Immune system	AAAS	ADAM17	ADAR	ARIH1	B2M	BLNK	BTRC	CAMK2A	CAMK2B	CAMK2D	CASP1	CBL	CD44	CDK1	CHUK	CIITA	CISH	CRK	CRKL	CSF2	CSF2RA	CSF2RB	CSH1	CUL1	DDX58	EGR1	EIF2AK2	EIF4A1	EIF4A2	EIF4A3	EIF4E	EIF4E2	EIF4E3	EIF4G1	EIF4G2	EIF4G3	FCGR1A	FCGR1B	FLNB	FYN	GAB2	GBP1	GBP2	GBP4	GBP5	GBP6	GBP7	GH1
REACTOME_DEFENSINS	> Genes involved in Defensins	ART1	CCR2	CCR6	CD4	DEFA1	DEFA1B	DEFA3	DEFA4	DEFA5	DEFA6	DEFB1	DEFB103A	DEFB103B	DEFB104A	DEFB104B	DEFB105A	DEFB105B	DEFB106A	DEFB106B	DEFB107A	DEFB107B	DEFB108B	DEFB110	DEFB112	DEFB113	DEFB114	DEFB115	DEFB116	DEFB118	DEFB119	DEFB121	DEFB123	DEFB124	DEFB125	DEFB126	DEFB127	DEFB128	DEFB129	DEFB130	DEFB131	DEFB132	DEFB134	DEFB135	DEFB136	DEFB4A	DEFB4B	LOC729523	LOC731949
REACTOME_GROWTH_HORMONE_RECEPTOR_SIGNALING	> Genes involved in Growth hormone receptor signaling	ADAM17	CISH	CSH1	GH1	GH2	GHR	IRS1	IRS2	JAK2	LYN	MAPK1	MAPK3	PRL	PRLR	PTPN1	PTPN6	SH2B1	SOCS1	SOCS2	SOCS3	STAT1	STAT3	STAT5A	STAT5B
REACTOME_IMMUNOREGULATORY_INTERACTIONS_BETWEEN_A_LYMPHOID_AND_A_NON_LYMPHOID_CELL	> Genes involved in Immunoregulatory interactions between a Lymphoid and a non-Lymphoid cell	AMICA1	B2M	C3	CD160	CD19	CD200R1	CD226	CD247	CD34	CD3D	CD3E	CD3G	CD40	CD40LG	CD81	CD8A	CD8B	CD96	CDH1	CRTAM	CXADR	FCGR2B	FCGR3A	HCST	HLA-A	HLA-B	HLA-C	HLA-F	HLA-G	HLA-K	ICAM1	ICAM2	ICAM3	ICAM4	IFITM1	ITGAL	ITGB1	ITGB2	ITGB7	KIR2DL1	KIR2DL2	KIR2DL3	KIR2DL4	KIR2DS1	KIR2DS2	KIR3DL1	KIR3DL2	KLRC1
REACTOME_INNATE_IMMUNE_SYSTEM	> Genes involved in Innate Immune System	AGER	AIM2	APP	ART1	ATF1	ATF2	ATG12	ATG5	BCL2	BCL2L1	BIRC2	BIRC3	BTK	C1QA	C1QB	C1QC	C1S	C2	C3	C4A	C4BPA	C4BPB	C5	C6	C7	C8A	C8B	C8G	C9	CAPZA1	CAPZA2	CARD9	CASP1	CASP10	CASP2	CASP4	CASP8	CASP9	CCR2	CCR6	CD14	CD180	CD4	CD46	CD55	CDK1	CFB	CFD
REACTOME_INTERFERON_SIGNALING	> Genes involved in Interferon Signaling	AAAS	ADAR	ARIH1	B2M	CAMK2A	CAMK2B	CAMK2D	CD44	CIITA	DDX58	EGR1	EIF2AK2	EIF4A1	EIF4A2	EIF4A3	EIF4E	EIF4E2	EIF4E3	EIF4G1	EIF4G2	EIF4G3	FCGR1A	FCGR1B	FLNB	GBP1	GBP2	GBP4	GBP5	GBP6	GBP7	HERC5	HLA-A	HLA-B	HLA-C	HLA-DPA1	HLA-DPB1	HLA-DQA1	HLA-DQA2	HLA-DRB1	HLA-DRB3	HLA-DRB5	HLA-F	HLA-G	HLA-K	ICAM1	IFI27	IFI35	IFI6
REACTOME_MHC_CLASS_II_ANTIGEN_PRESENTATION	> Genes involved in MHC class II antigen presentation	ACTR1A	ACTR1B	AP1B1	AP1G1	AP1M1	AP1M2	AP1S1	AP1S2	AP2A1	AP2A2	AP2B1	AP2M1	AP2S1	ARF1	CANX	CD74	CLTA	CLTC	CTSA	CTSB	CTSC	CTSD	CTSF	CTSH	CTSK	CTSL1	CTSL2	CTSO	CTSS	DCTN1	DCTN2	DCTN3	DCTN4	DCTN5	DCTN6	DNM1	DNM2	DYNC1H1	DYNC1I1	DYNC1I2	DYNC1LI2	DYNC2H1	DYNC2LI1	DYNLL1	DYNLL2	HLA-DMA	HLA-DMB	HLA-DOA
REACTOME_NUCLEOTIDE_BINDING_DOMAIN_LEUCINE_RICH_REPEAT_CONTAINING_RECEPTOR_NLR_SIGNALING_PATHWAYS	> Genes involved in Nucleotide-binding domain, leucine rich repeat containing receptor (NLR) signaling pathways	AIM2	APP	BCL2	BCL2L1	BIRC2	BIRC3	CARD9	CASP1	CASP2	CASP4	CASP8	CASP9	CHUK	CYLD	HSP90AB1	IKBKB	IKBKG	IRAK1	IRAK2	LOC644816	MAP2K6	MAP3K7	MAPK11	MAPK12	MAPK13	MAPK14	MEFV	NLRC4	NLRP1	NLRP3	NOD1	NOD2	P2RX7	PANX1	PSTPIP1	PYCARD	RIPK2	TAB1	TAB2	TAB3	TMEM189-UBE2V1	TNFAIP3	TRAF6	TXN	TXNIP	UBE2N
REACTOME_PROLACTIN_RECEPTOR_SIGNALING	> Genes involved in Prolactin receptor signaling	BTRC	CSH1	CUL1	GH1	GH2	GHR	JAK2	PRL	PRLR	RBX1	SH2B1	SKP1	STAT5A	STAT5B
REACTOME_RAP1_SIGNALLING	> Genes involved in Rap1 signalling	LOC730418	PRKACA	PRKACB	PRKACG	PRKG1	RAF1	RAP1A	RAP1B	RAP1GAP	RAP1GAP2	RAPGEF3	RAPGEF4	RASGRP1	RASGRP2	SIPA1	YWHAB	YWHAZ
REACTOME_RIG_I_MDA5_MEDIATED_INDUCTION_OF_IFN_ALPHA_BETA_PATHWAYS	> Genes involved in RIG-I/MDA5 mediated induction of IFN-alpha/beta pathways	AGER	APP	ATG12	ATG5	CASP10	CASP8	CHUK	CREBBP	CYLD	DAK	DDX58	DHX58	EP300	FADD	HERC5	HMGB1	IFIH1	IFNA1	IFNA10	IFNA14	IFNA16	IFNA17	IFNA2	IFNA21	IFNA4	IFNA5	IFNA6	IFNA7	IFNA8	IFNB1	IKBKB	IKBKE	IKBKG	IRF1	IRF2	IRF3	IRF7	ISG15	MAP3K1	MAVS	NFKB2	NFKBIA	NFKBIB	NLRC5	NLRX1	OTUD5	PCBP2	PIN1
REACTOME_SIGNALING_BY_THE_B_CELL_RECEPTOR_BCR	> Genes involved in Signaling by the B Cell Receptor (BCR)	AKT1	AKT1S1	AKT2	AKT3	BAD	BCL10	BLK	BLNK	BTK	BTRC	CALM1	CALM2	CALM3	CARD11	CASP9	CBL	CBLB	CD19	CD79A	CD79B	CDKN1A	CDKN1B	CHUK	CREB1	CUL1	FBXW11	FOXO1	FOXO3	FOXO4	FYN	GRB2	GSK3A	HRAS	IKBKB	IKBKG	ITPR2	ITPR3	KRAS	LOC646626	LOC652826	LOC729120	LOC731292	LYN	MALT1	MAP3K7	MAPKAP1	MDM2	MLST8
REACTOME_TCR_SIGNALING	> Genes involved in TCR signaling	BCL10	CARD11	CD247	CD3D	CD3E	CD3G	CD4	CHUK	CSK	ENAH	EVL	FYB	GRAP2	HLA-DPA1	HLA-DPB1	HLA-DQA1	HLA-DQA2	HLA-DRB1	HLA-DRB3	HLA-DRB5	IKBKB	IKBKG	ITK	LAT	LCK	LCP2	LOC646626	LOC731292	MALT1	MAP3K7	NCK1	NFKBIA	PAG1	PAK1	PAK2	PDPK1	PIK3CA	PIK3CB	PIK3R1	PIK3R2	PLCG1	PRKCQ	PTEN	PTPRC	RELA	RIPK2	TAB2	TMEM189-UBE2V1
REACTOME_TOLL_RECEPTOR_CASCADES	> Genes involved in Toll Receptor Cascades	AGER	APP	ATF1	ATF2	BTK	CD14	CD180	CDK1	CHUK	CNPY3	CREB1	CTSB	CTSK	CTSL1	CTSS	DNM1	DNM2	DUSP3	DUSP4	DUSP6	DUSP7	ECSIT	EEA1	ELK1	FOS	HMGB1	HSP90B1	IKBKB	IKBKE	IKBKG	IRAK1	IRAK2	IRAK3	IRAK4	IRF3	IRF7	JUN	LBP	LGMN	LOC650832	LY86	LY96	MAP2K1	MAP2K2	MAP2K3	MAP2K4	MAP2K6	MAP2K7
[truncated: 491 more columns]
