# Supplementary material for: Defining the optimal animal model for translational research using gene set enrichment analysis
Source: EMBO Mol Med. 2016 Jun 16;8(8):831–8. doi: 10.15252/emmm.201506025 (PMC4967938; doi:10.15252/emmm.201506025)
Supplement: Supplementary file 4 — Table EV1 [file EMMM-8-831-s004.zip]

Archive with 2 entries (2 files):
- Table_EV1.xlsx
- Table_EV1_README.txt
