# Supplementary material for: Defining the optimal animal model for translational research using gene set enrichment analysis
Source: EMBO Mol Med. 2016 Jun 16;8(8):831–8. doi: 10.15252/emmm.201506025 (PMC4967938; doi:10.15252/emmm.201506025)
Supplement: Supplementary file 4 — Table EV1 [file EMMM-8-831-s004.zip › Table_EV1.xlsx]

## Sheet: TableEV1
Table EV1. Genes involved in the Toll receptor cascade (Reactome) pathway that were upregulated in at least 9 of 11 datasets.
	human	human	human	human	human	human	human	mouse	mouse	mouse	mouse
Gene Symbol	GSE37069	GSE36809	GSE3284	GSE9960	GSE13015	GSE13904	GSE28750	GSE20524	GSE19668	GSE5663(CLP)	GSE5663(CLPmild)
APP	0.290936	0.161716	1.17565	0.0311772	0.202656	0.441647	0.0412408	0.330087	0.533224	1.22874	1.15258
CD14	0.199484	0.330657	2.21293	-0.0625079	0.555207	0.779397	0.0536001	0.993684	1.34702	1.88961	1.30094
CHUK	0.0601068	-0.00543315	0.904926	0.0436491	0.566045	0.259314	0.309105	0.0799045	-0.0630646	0.69581	0.965077
CTSB	0.115347	0.0742076	1.16838	-0.0332281	0.107599	0.862995	0.129566	0.00941315	-0.0735248	0.640636	0.84571
DNM2	0.394581	0.440923	1.19864	0.0634886	0.282871	0.616102	0.0168011	0.015933	0.00650071	0.104305	0.177941
FOS	0.134979	0.175848	1.5864	0.0324396	0.399901	0.572297	0.0426347	-0.00231895	0.0974769	0.471232	1.09508
IRAK4	0.230809	0.190233	1.57773	0.0606894	0.275129	0.244285	0.209804	0.190492	0.0320461
LBP	0.0339329	0.0459524	0.834387	0.0283357	0.0916394	0.163138	0.114817	0.94797	0.505167	0.278717	0.334848
LY96	0.167824	0.25457	2.12322	0.0791545	0.925107	0.83574	0.658342	0.41865	0.0982921
MAP2K1	0.0677722	-0.00570364	1.40568	0.0022437	0.164299	0.0783273	0.0805179	-0.0244662	0.0179779	0.469045	0.257188
MAP2K3	0.224936	0.157149	0.81573	0.0117365	-0.0908037	0.467844	0.0772312	0.028055	-0.0442169	0.0803942	0.0384013
MAP2K4	0.00405945	0.0813038	1.36538	0.036215	-0.338692	0.266798	-0.107922	0.145836	0.276636	0.470451	0.507294
MAPK10	0.0440401	0.00811738	1.33122	0.00752353	0.0612911	0.202441	0.0179115	-0.0900515	0.0526649	0.131036	0.338623
MAPK14	0.446595	0.310414	1.76879	0.159783	0.987215	1.01197	0.430441	0.173477	-0.151603	0.561479	0.759984
MAPK3	0.229239	0.210061	0.811264	0.0493717	0.421887	0.689921	0.0180994	0.070419	-0.0538978	0.448815	0.634627
MAPKAPK2	0.158081	0.167012	1.91857	0.0302385	0.562079	0.826217	0.0882594	0.216637	0.424669	0.140733	-0.169356
MEF2A	0.282395	0.0712645	1.31162	0.0538789	0.546759	0.813384	0.385245	-0.0166117	-0.0909129	0.388507	0.391179
MYD88	0.13906	0.158114	1.32807	0.0270179	0.665065	0.885725	0.0647658	0.290068	0.499521	0.427595	0.27799
NFKBIA	0.213777	0.174546	1.77403	0.0430158	1.09705	0.850507	0.135624	0.0986856	0.333588	2.04144	1.04461
NFKBIB	0.111409	0.175912	2.51948	0.0202548	0.14933	0.146339	-0.0729558	0.0806321	0.226071	0.0956067	-0.126993
PELI2	0.0205365	0.0578537	0.496236	0.0616064	0.114248	0.571731	0.132224	0.652837	0.117469
PPP2CA	0.054847	-0.0163136	2.23007	0.0178305	0.251277	-0.0394925	0.018388	0.051383	0.0556382	0.673208	1.12253
RIPK1	0.0121764	0.0706213	1.92204	0.00956246	0.197722	0.362118	-0.120476	0.311762	0.228579	0.263213	0.131735
RPS6KA2	0.178196	0.130429	1.11542	0.0764437	-0.244992	0.283392	0.0527005	0.433844	0.303558	-0.00773409	0.111361
TIRAP	0.0800991	0.0108289		0.0380346	0.218475	0.525013	0.0637087	0.316001	0.458296	0.711942	0.679581
TLR2	0.0871588	0.149552	1.6922	0.0503292	0.817044	1.09643	0.139112	0.651006	1.07241
TLR4	0.208965	0.159411	2.36087	0.0570219	1.11304	0.671031	0.19951	0.657788	0.884334
TLR6	0.0900057	0.136061	1.35108	0.16842	0.238876	0.60852	0.0509134	0.193332	0.38186	0.696057	0.824207
TLR8	0.131679	0.0765802	2.16782	0.0779273	1.14268	0.860736	0.274581	0.0968725	0.203303
Gene expression data were presented as signal-to-noise ratio over the appropriate control group. Genes without value were not listed in the experimental datasets (i.e. not detected).
