# Supplementary material for: Defining the optimal animal model for translational research using gene set enrichment analysis
Source: EMBO Mol Med. 2016 Jun 16;8(8):831–8. doi: 10.15252/emmm.201506025 (PMC4967938; doi:10.15252/emmm.201506025)
Supplement: Supplementary file 4 — Table EV1 [file EMMM-8-831-s004.zip › Table_EV1_README.txt]

Title: Genes involved in the Toll receptor cascade (Reactome) pathway that were upregulated in at least 9 of 11 datasets.

Explanation: Gene expression data were presented as signal-to-noise ratio over the appropriate control group. Genes without value were not listed in the experimental datasets (i.e. not detected).
